# Supplementary material for: Hospital Incidence, Sex Disparities, and Perioperative Mortality in Open Surgically Treated Patients with Aneurysms of the Ascending Aorta and Aortic Arch in Switzerland
Source: Healthcare (Basel). 2024 Feb 2;12(3):388. doi: 10.3390/healthcare12030388 (PMC10855317; doi:10.3390/healthcare12030388)
Supplement: Supplementary file 1 [file healthcare-12-00388-s001.zip]

Archive with 3 entries (2 files):
- healthcare-2778927-supplementary/
- healthcare-2778927-supplementary/Table S1.pdf
- healthcare-2778927-supplementary/Table S2.pdf
